# Supplementary material for: Association of fever and infections with the subsequent risk of atopic diseases in children with genetic susceptibility for T1D: Results from the TEDDY cohort study
Source: Pediatr Allergy Immunol. 2025 Oct 2;36(10):e70209. doi: 10.1111/pai.70209 (PMC12489715; doi:10.1111/pai.70209)
Supplement: Supplementary file 2 — Table S1. [file PAI-36-e70209-s004.xlsx]

## Sheet: Taul1
Supplementary Table 1. Potential covariates and their prevalence in healthy vs. those having an atopic disease. Those statistically significant are marked in light grey and were used in the endpoint-specific adjustment models.
AE = atopic eczema, AR = allergic rhinitis, CI = confidence interval, FDR = first degree relative having type 1 diabetes, HR = hazard ratio, Ref = reference.
Potential covariate	N missing value	Asthma				Atopic eczema				Allergic rhinitis				Allergy
		Healthy (n=3336) % / asthma (n=506) %	HR	95 % CI	P value	Healthy (n=3445) % / AE (n=397) %	HR	95 % CI	P value	Healthy (n=3695) % / AR (n=147) %	HR	95 % CI	P value	Healthy (n=3230) % / Allergy (n=612) %	HR	95 % CI	P value
Sex	0
Female (N=1896)		89.9 / 10.1	Ref			90.1 / 9.9	Ref			96.8 / 3.2	Ref			87.2 / 12.8	Ref
Male (N=1946)		83.8 / 16.2	1.68	1.41-2.01	<0.001	89.2 / 10.8	1.11	0.91-1.35	0.321	95.6 / 4.4	1.38	0.97-1.92	0.053	81.0 / 19.0	1.54	1.31-1.82	<0.001
Smoking in the environment (yes)	0	20.4 / 27.9	1.48	1.22-1.79	<0.001	21.5 / 19.9	0.91	0.71-1.17	0.471	21.4 / 19.7	0.90	0.60-1.36	0.624	21.3 / 21.6	1.01	0.84-1.23	0.900
Delivery (vaginal)	1	76.1 / 74.3	0.91	0.75-1.12	0.398	76.3 / 72.3	0.82	0.66-1.02	0.081	76.2 / 68.7	0.63	0.49-0.98	0.038	75.6 / 77.1	1.08	0.89-1.30	0.437
HLA	18
DR4-DQ8/DR4-DQ8		20.3 / 17.9	Ref			19.9 / 20.7	Ref			20.0 / 17.7	Ref			19.9 / 20.2	Ref
DR3-DQ2/DR4-DQ8		38.7 / 39.5	1.15	0.90-1.48	0.269	38.6 / 40.2	1.01	0.77-1.31	0.973	38.8 / 39.5	1.15	0.73-1.83	0.551	38.3 / 41.1	1.05	0.85-1.30	0.655
DR4-DQ8/DR8-DQ4		16.4 / 17.5	1.18	0.88-1.58	0.269	16.7 / 15.2	0.88	0.63-1.22	0.436	16.4 / 21.8	1.50	0.89-2.51	0.127	16.4 / 17.5	1.05	0.81-1.36	0.723
DR3-DQ2/DR3-DQ2		21.3 / 22.8	1.20	0.91-1.59	0.187	21.5 / 21.5	0.97	0.71-1.31	0.831	21.6 / 19.7	1.04	0.61-1.76	0.893	22.2 / 17.9	0.80	0.62-1.04	0.098
DR-DQ-FDR spesific		3.3 / 2.4	0.82	0.45-1.50	0.520	3.3 / 2.5	0.75	0.39-1.45	0.399	3.3 / 1.4	0.48	0.11-2.00	0.311	3.2 / 3.3	1.05	0.66-1.68	0.839
Mom education (> highschool)	0	88.2 / 83.0	0.68	0.54-0.86	0.001	86.7 / 94.0	2.29	1.52-3.46	<0.001	87.3 / 92.5	1.78	0.96-3.29	0.065	87.4 / 87.9	1.05	0.82-1.34	0.708
Living with animals/pets (yes)	0	73.3 / 78.1	1.27	1.03-1.56	0.028	73.2 / 80.1	1.46	1.14-1.86	0.003	73.9 / 72.8	0.94	0.65-1.35	0.739	74.4 / 71.2	0.87	0.73-1.04	0.121
Living on a farm with animals (yes)	0	19.3 / 20.4	1.06	0.86-1.32	0.587	19.8 / 16.6	0.81	0.63-1.06	0.126	19.2 / 26.5	1.50	1.04-2.17	0.029	19.7 / 18.1	0.90	0.74-1.11	0.333
Exclusive breastfeeding (3 months)	0	27.7 / 25.9	0.92	0.75-1.12	0.390	27.4 /27.7	1.01	0.81-1.26	0.931	27.9 /16.3	0.51	0.33-0.79	0.003	27.8/25.8	0.91	0.76-1.08	0.278
Any breastfeeding (6 months)	12	68.2/ 61.8	0.82	0.67-1.00	0.054	67.3 / 67.8	1.06	0.82-1.35	0.672	68.0/53.1	0.60	0.42-0.85	0.004	67.2 /68.6	1.25	1.01-1.54	0.037
Day care entry (after 18 months)	69	42.8 / 41.9	0.96	0.80-1.14	0.612	42.9 / 41.0	0.93	0.76-1.14	0.471	42.4 / 52.1	1.47	1.06-2.04	0.021	42.6 / 43.4	1.03	0.88-1.21	0.710
Siblings at birth (yes)	1	58.6 / 62.8	1.19	0.92-1.42	0.061	58.9 / 61.0	1.09	0.89-1.33	0.415	59.2 / 57.1	0.92	0.66-1.28	0.617	59.1 / 59.3	1.01	0.86-1.19	0.913
