# Supplementary material for: Association of fever and infections with the subsequent risk of atopic diseases in children with genetic susceptibility for T1D: Results from the TEDDY cohort study
Source: Pediatr Allergy Immunol. 2025 Oct 2;36(10):e70209. doi: 10.1111/pai.70209 (PMC12489715; doi:10.1111/pai.70209)
Supplement: Supplementary file 3 — Table S2. [file PAI-36-e70209-s003.xlsx]

## Sheet: Vakioimattomat ja vakioidut
Supplementary table 2: Results of the associations of different infection types and atopic diseases, both non-adjusted and adjusted* statistical analyses.
Endpoint	Infections	All infections				All infections*				With reported fever				With reported fever*				Without reported fever				Without reported fever*
		HR	95 % CI		P value	HR	95 % CI		P value	HR	95 % CI		P value	HR	95 % CI		P value	HR	95 % CI		P value	HR	95 % CI		P value
Asthma	Respiratory	1.284	1.238	1.331	<0.001	1.301	1.254	1.350	<0.001	1.508	1.425	1.597	<0.001	1.501	1.417	1.590	<0.001	1.211	1.153	1.271	<0.001	1.238	1.178	1.300	<0.001
	GI	1.053	0.902	1.230	0.513	1.038	0.890	1.211	0.363	1.125	0.859	1.473	0.392	1.066	0.814	1.395	0.644	1.024	0.836	1.253	0.820	1.029	0.841	1.259	0.783
	Other	1.259	1.038	1.527	0.020	1.269	1.053	1.529	0.012	1.263	0.994	1.690	0.115	1.266	0.951	1.686	0.107	1.282	0.981	1.674	0.069	1.302	1.009	1.680	0.042
	Fever alone	1.070	0.903	1.269	0.433	1.054	0.888	1.251	0.546	1.070	0.903	1.269	0.433	1.054	0.888	1.251	0.546
Atopic eczema	Respiratory	1.033	0.988	1.080	0.157	1.032	0.987	1.079	0.170	0.908	0.83	0.994	0.036	0.922	0.843	1.009	0.076	1.102	1.042	1.165	0.001	1.092	1.033	1.154	0.002
	GI	1.053	0.892	1.243	0.541	1.064	0.901	1.255	0.465	0.766	0.542	1.083	0.132	0.790	0.559	1.117	0.182	1.203	0.990	1.462	0.064	1.205	0.991	1.465	0.062
	Other	1.243	1.029	1.502	0.024	1.231	1.022	1.483	0.028	1.098	0.798	1.512	0.565	1.102	0.803	1.510	0.548	1.365	1.088	1.712	0.007	1.341	1.070	1.680	0.011
	Fever alone	0.503	0.374	0.676	<0.001	0.528	0.394	0.709	<0.001	0.503	0.374	0.676	<0.001	0.528	0.394	0.709	<0.001
Allergic rhinitis	Respiratory	1.281	1.191	1.377	<0.001	1.324	1.231	1.425	<0.001	1.203	1.047	1.382	0.009	1.280	1.115	1.470	<0.001	1.368	1.251	1.495	<0.001	1.409	1.287	1.542	<0.001
	GI	1.112	0.814	1.518	0.504	1.256	0.923	1.707	0.147	1.044	0.586	1.860	0.884	1.192	0.666	2.134	0.553	1.162	0.785	1.719	0.453	1.328	0.903	1.953	0.149
	Other	1.545	1.097	2.176	0.013	1.614	1.156	2.254	0.005	1.195	0.607	2.354	0.606	1.369	0.711	2.636	0.347	1.785	1.242	2.567	0.002	1.781	1.235	2.566	0.002
	Fever alone	0.629	0.396	0.999	0.050	0.717	0.453	1.135	0.156	0.629	0.396	0.999	0.050	0.717	0.453	1.135	0.156
Allergy	Respiratory	1.081	1.039	1.124	<0.001	1.076	1.034	1.119	<0.001	1.055	0.981	1.134	0.149	1.047	0.974	1.126	0.213	1.110	1.055	1.167	<0.001	1.106	1.051	1.164	<0.001
	GI	1.051	0.905	1.219	0.516	1.037	0.893	1.203	0.637	1.018	0.766	1.336	0.897	1.000	0.762	1.313	0.998	1.074	0.889	1.298	0.460	1.060	0.877	1.282	0.547
	Other	1.161	0.94	1.434	0.166	1.178	0.956	1.452	0.123	0.911	0.643	1.291	0.601	0.922	0.652	1.304	0.646	1.391	1.085	1.785	0.009	1.413	1.109	1.800	0.005
	Fever alone	0.946	0.795	1.126	0.533	0.945	0.793	1.126	0.528	0.946	0.795	1.126	0.533	0.945	0.793	1.126	0.528
HR = hazard ratio
CI = confidence interval
GI = gastrointestinal
