# Supplementary material for: Association of fever and infections with the subsequent risk of atopic diseases in children with genetic susceptibility for T1D: Results from the TEDDY cohort study
Source: Pediatr Allergy Immunol. 2025 Oct 2;36(10):e70209. doi: 10.1111/pai.70209 (PMC12489715; doi:10.1111/pai.70209)
Supplement: Supplementary file 4 — Table S3. [file PAI-36-e70209-s001.xlsx]

## Sheet: Sheet1
	Supplementary table 3: The most evident associations of infections and atopic diseases divided by study centers
		Asthma and respiratory infections								Atopic eczema and fever alone -infections
		With fever				Without fever
	Center	HR	95 % CI		P value	HR	95 % CI		P value	HR	95 % CI		P value
	USA - Colorado	1.72	1.35	2.13	<0.001	1.31	1.11	1.52	0.001	0.80	0.33	1.58	0.582
	USA - Georgia/Florida	1.72	1.32	2.18	<0.001	1.51	1.28	1.77	<0.001	0.65	0.15	1.71	0.471
	USA - Washington	1.33	0.91	1.87	0.120	1.00	0.80	1.22	0.996	0.50	0.12	1.42	0.271
	Finland	1.60	1.41	1.80	<0.001	1.28	1.14	1.42	<0.001	0.99	0.62	1.43	0.964
	Germany	1.41	0.82	2.20	0.151	1.45	0.96	2.15	0.062	0.80	0.18	2.11	0.717
	Sweden	1.49	1.38	1.61	<0.001	1.27	1.18	1.36	<0.001	0.63	0.33	1.05	0.112
	Grouped together
	USA	1.60	1.37	1.85	<0.001	1.27	1.16	1.40	<0.001	0.63	0.33	1.08	0.123
	Europe	1.51	1.41	1.61	<0.001	1.23	1.16	1.30	<0.001	0.64	0.44	0.89	0.012
	CI = Confidence Interval
	HR = Hazard ratio
